# Supplementary material for: Assessment of the Tumor–Stroma Ratio and Tumor-Infiltrating Lymphocytes in Colorectal Cancer: Inter-Observer Agreement Evaluation
Source: Diagnostics (Basel). 2023 Jul 11;13(14):2339. doi: 10.3390/diagnostics13142339 (PMC10378655; doi:10.3390/diagnostics13142339)
Supplement: Supplementary file 1 [file diagnostics-13-02339-s001.zip]

Archive with 1 entries (1 files):
- diagnostics-2470703-supplementary.pdf
